# Supplementary material for: Structural Origins of Poor Health Outcomes in Documented Temporary Foreign Workers and Refugees in High-Income Countries: A Review
Source: Healthcare (Basel). 2023 May 1;11(9):1295. doi: 10.3390/healthcare11091295 (PMC10177793; doi:10.3390/healthcare11091295)
Supplement: Supplementary file 1 [file healthcare-11-01295-s001.zip]

Archive with 1 entries (1 files):
- healthcare-2294774-supplementary.pdf
